# Supplementary material for: Decay of Skin-Specific Gene Modules in Pangolins
Source: J Mol Evol. 2023 May 30;91(4):458–70. doi: 10.1007/s00239-023-10118-z (PMC10277264; doi:10.1007/s00239-023-10118-z)
Supplement: Supplementary file 1 — Supplementary file1 (XLSX 10 KB) [file 239_2023_10118_MOESM1_ESM.xlsx]

## Sheet: Supplementary Material 1
				Online Resource 1
				Species	SRAs used for validation of mutations
				Manis javanica	PRJNA529540 - Yunnan University, 2019-03-27, Sample ID: SAMN11464778 PRJNA512907 - Baylor College of Medicine, 2019-01-03, Sample ID: SAMN16895764
				Manis pentadactyla	PRJNA529540 - Yunnan University, 2019-03-27, Sample ID: SAMN11464738 PRJNA512907 - Baylor College of Medicine, 2019-01-03, Sample ID: SAMN16895765
				Phataginus tricuspis	PRJNA512907 - Baylor College of Medicine, 2019-01-03, Sample ID: SAMN15801466
