# Supplementary material for: Decay of Skin-Specific Gene Modules in Pangolins
Source: J Mol Evol. 2023 May 30;91(4):458–70. doi: 10.1007/s00239-023-10118-z (PMC10277264; doi:10.1007/s00239-023-10118-z)
Supplement: Supplementary file 3 — Supplementary file3 (XLSX 18 KB) [file 239_2023_10118_MOESM3_ESM.xlsx]

## Sheet: GENEIOUS MUTATIONS RIGHT
		Online Resource 3 - Mutation List per gene in Pangolins
		Manis javanica		Manis pentadactyla
		GCA_014570535.1	GCA_024605085.1	GCA_014570555.1	GCA_024244205.1	Manis crassicaudata	Phataginus tricuspis
	Aadacl3	DEL1 E1 P120 INS2 E3 P13* DEL1 E3 P28 DEL1 E4 P456	DEL1 E1 P120 INS1 E1 P126 INS5 E1 P131 INS2 E3 P13 DEL1 E3 P28 PSC E4 P74 DEL1 E4 P456	Poor alignment - exon 1 DEL2 E1 P126 PSC E1 P148 INS2 E3 P13* DEL1 E3 P28 PSC E4 P23	DEL1 E1 P120 P126 PSC E1 P148 SSLE E1 GA INS2 E3 P13 DEL1 E3 P28 PSC E4 P23	NF	Poor alignment - exon 1 SSLB E3 AA DEL1 E3 P30 INS2 E3 P10* DEL14 E4 P341 DEL1 E4 P671 INS1 E4 P25		E - Exon P - Position within the exon DEL - Deletion INS - Insertion PSC - Premature stop codon SSLB - Splicing site loss in the beginning of the exon SSLE - Splicing site loss in the end of the exon Bold - Conserved mutations between different species Underlined - Conserved mutation between the 2 genomes of the same species '*' - Validated mutation via Sequence Read Archives (SRAs)
	Awat1	LACK OF START CODON DEL1 E2 P46 P80 DEL1 E4 P49 P154 PSC E4 P85 SSLB E5 CC PSC E5 P99 PSC E6 P98* PSC E7 P30	NF	LACK OF START CODON DEL1 E2 P80 DEL1 E4 P49 PSC E5 P99 PSC E6 P98 * Poor alignment - end of exon 6	LACK OF START CODON DEL1 E2 P80 DEL1 E4 P49 SSLB E5 GT PSC E5 P99 PSC E6 P98 P158 SSLE E6 AG	NF	SSLE E3 CT DEL1 E5 P31 PSC E6 P98* P119 DEL7 E7 P38 PSC E7 P60
	Awat2	INS1 E4 P27 INS4 E4 P81* SSLB E6 AA PSC E6 P50 DEL1 E6 P70 LACK OF TERMINAL STOP CODON	Ins1 E4 P27 Ins4 E4 P81 Del1 E5 P89 PSC E5 P171 SSLE E5 AC SSLB E6 AA Del1 E6 P70 LACK OF TERMINAL STOP CODON	SSLE E2 AT INS1 E4 P27 INS4 E4 P81* SSLB E6 AA PSC E6 P50 DEL1 E6 P70 LACK OF TERMINAL STOP CODON	Ins1 E4 P27 Ins4 E4 P81 SSLB E6 AA PSC E6 P50 Del1 E6 P70 PSC E7 P102 LACK OF TERMINAL STOP CODON	Poor alignment - exon 1 INS1 E4 P27 INS4 E4 P81 DEL1 E5 P91 SSLB E6 AA DEL1 E6 P70 LACK OF TERMINAL STOP CODON	Poor alignment - exon 1 DEL1 E4 P32 DEL2 E4 P157* INS1 E5 P5 SSLB E6 AA SSLB E7 AT LACK OF TERMINAL STOP CODON
	Dgat2l6	PSC E1 P61 INS1 E2 P74* Poor alignment - beggining exon 3 SSLB E3 TC PSC E3 P24 PSC E4 P184 PSC E6 P173 SSLE E6 AT SSLB E7 AA PSC E7 P6 P102 P108	PSC E1 P61 Ins1 E2 P74 SSLB E3 CA PSC E3 P24 PSC E4 P184 PSC E6 P173 SSLE E6 AT SSLB E7 AA PSC E7 P6 P102 P108	PSC E1 P61 INS1 E2 P74* PSC E3 P24 PSC E4 P184 PSC E6 P173 SSLB E7 AA PSC E7 P102 P108 Exon 5 not found	PSC E1 P61 Ins1 E2 P74 PSC E3 P24 PSC E4 P184 Exon 5 not found PSC E6 P173 SSLB E 7 AA PSC E7 P102 P108	PSC E1 P61 INS1 E2 P74 SSLE E2 AT PSC E3 P18 P24 PSC E4 P184 PSC E6 P173 SSLE E6 AT SSLB E7 AA PSC E7 P6 P102 P108	INS1 E2 P23* PSC E2 P108 DEL1 E4 P58 PSC E6 P32 P101 DEL1 E6 P111 DEL1 E7 P20 P59 Exon 1 not found
	Eda2r	DEL1 E2 P132 DEL1 E4 P24 P118 INS1 E4 P91* PSC E4 P135 Exon5 not found	Del1 E2 P132 Del1 E4 P24 P113 Ins1 E4 P87 PSC E4 P135 Exon5 not found	Exon1 no found DEL1 E2 P132 INS1 E4 P91* DEL1 E4 P116 PSC E4 P135* DEL2 E5 P50	Exon1 not found Del1 E2 P132 Ins1 E4 P91 Del1 E4 P116 PSC E4 P135 Del2 E5 P50	PSC E1 P31 DEL1 E2 P132 INS2 E3 P15 PSC E4 P135 SSLB E5 AC DEL2 E5 P210	INS2 E3 P15* PSC E5 P147
	Fabp9	DEL1 E2 P144* SSLB E3 GG SSLB E4 TT	Del1 E2 P144 SSLE E2 AT SSLB E3 GG	DEL1 E2 P144* SSLB E3 GG	Exon1 not found Del1 E2 P144 SSLB E3 GG	Exon 1 not found (N region)	DEL2 EXON1 P34* SSLB E3 GG
	Gsdma	Exon 6 not found	Exons6,7 not found	✓	Exons6,7 not found SSLB E8 TA Del1 E8 P17	Exon 6 not found	✓
	Gsdmb	LACK OF START CODON DEL2 E1 P133 PSC E1 P175 PSC E2 P147 DEL5 E3 P10* DEL1 E9 P93 Exon 6/7/8 not found	LACK OF START CODON Del2 E1 P133 PSC E1 P175 PSC E2 P147 Del5 E3 P10 SSLB E4 GC PSC E4 P13 P22 Del1 E4 P41 Del1 E9 P93 Exons6,7,8 not found	LACK OF START CODON DEL2 E1 P133 PSC E1 P175 PSC E2 P147 DEL5 E3 P10* SSLB E4 GA DEL4 E4 P28 DEL1 E9 P93 Exon 6/7/8 not found	LACK OF START CODON Exons6,7,8 not found Del2 E1 P133 PSC E1 P175 PSC E2 P147 Del5 E3 P10 SSLB E4 AA Del4 E4 P28 Del1 E9 P93	LACK OF START CODON DEL2 E1 P133 PSC E1 P175 PSC E2 P147 DEL5 E3 P10 DEL1 E9 P93 Exon 6/7/8 not found	PSC E1 P142* Exon 2/3/4/6/7/8/9 not found Poor alignment - exon 6
	Gsdmc	Online Resource 4	Del4 E1 P156 Ins1 E1 P164 Del1 E3 P58 Del2 E3 P140 SSLE E3 TC SSLE E4 GC Exons 5,6,7,8,9 not found PSC E11 P82 Exon13 not found	Online Resource 4	Exon2 not found Del2 E3 P140 Ins1 E3 P69 SSLE E3 TC SSLE E4 GC Exons5,6,7,8,9,10,13 not found	X	X
	Gsdmd	✓	Exon6 not found PSC E10 P238	✓	Exon6 not found PSC E10 P238	Poor alignment - exon 6	Exon 6 not found
	Mogat3	PSC E3 P18* Exon 4 not found	PSC E3 P18 Exon4 not found	PSC E6 P89*	PSC E6 P89	SSLE E2 AT DEL1 E4 P31	PSC E1 P85 DEL1 E2 P41 DEL22 E2 P51 PSC E3 P9 PSC E4 P154* DEL1 E5 P15 SSLE E6 CC PSC E7 P102
	Slurp1	Poor alignment - exon 1 Exon 3 not found (N region)	Exons1,3 not found	Exon 1 not found SSLE E2 TT* Exon 3 not found (N region)	Exon1,3 not found	NF	LACK OF START CODON DEL1 E1 P19 * LACK OF TERMINAL STOP CODON
	Tchhl1	PSC E2 P430 P511 P612 P874 P1483 P1720 P2281 P2335 DEL1 E2 P471 P548 P1805 P2328 DEL2 E2 P1399* P1939 DEL14 E2 P1947 DEL17 E2 P2291 INS38 E2 P221 INS1 E2 P2285	PSC E2 P430 P511 P622 P1483 P1720 P2281 P2335 Del1 E2 P470 P546 P609 P2276 P2324 Del72 E2 P857 Del2 E2 P1383 Del54 E2 P1808 Del17 E2 P2291 Ins1 E2 P2200 P1877 P2285	SSLB E2 AA PSC E2 P430 P511 P1483 P1720 P2281 P2335 DEL1 E2 P471 P548 P612 P2328 DEL2 E2 P1399* DEL17 E2 P2291 INS1 E2 P221 P1878 P2285	SSLB E2 AA PSC E2 P430 P511 P874 P1483 P1720 P2335 Del1 E2 P471 P548 P612 P1805 P2276 P2281 P2328 Del72 E2 P877 Del2 E2 P1399 Del36 E2 P1838 Del2 E2 P1939 Del14 E2 P1947 Del17 E2 P2291 Ins38 E2 P221 Ins1 E2 P2285	SSLB E2 AA PSC E2 P430 P511 P622 P1483 P1720 P2281 P2235 DEL1 E2 P471 P548 P612 P2328 DEL2 E2 P1399 DEL17 E2 P2291 INS1 E2 P221 P1878 P2285	NF

## Sheet: Scaffolds
		Online Resource 3 - Scaffold-contaning genes and the calculated Pseudoindex
		Manis javanica				Manis pentadactyla				Manis crassicaudata		Phataginus tricuspis
		GCA_014570535.1 N50 contig: 83,964	PseudoIndex	GCA_024605085.1 N50 contig: 15,813,259	PseudoIndex	GCA_014570555.1 N50 contig: 151,937	PseudoIndex	GCA_024244205.1 N50 contig: 13,973,343	PseudoIndex	GCA_016801295.1 N50 contig: 7,447	PseudoIndex	GCA_004765945.1 N50 contig: 23,755
	AADACL3	NW_023436200.1	5	JAMQTK010000009.1	5	NW_023456429.1	5	JAMXTM010005659.1	5	QZMM01052942.1	X	SOZM010018664.1	5
	AWAT1	NW_023436150.1	5	JAMQTK010000059.1	5	NW_023454910.1	5	JAMXTM010000791.1	5	QZMM01191925.1	X	SOZM010039185.1	5
	AWAT2	NW_023436233.1	5	JAMQTK010000059.1	5	NW_023457172.1	5	JAMXTM010005993.1	5	QZMM01012810.1	5	SOZM010024681.1	5
	DGAT2L6	NW_023436233.1	5	JAMQTK010000059.1	5	NW_023454910.1	5	JAMXTM010000791.1	5	QZMM01083316.1 QZMM01012022.1 QZMM01201031.1	5	SOZM010017370.1 SOZM010058764.1	5
	EDA2R	NW_023436016.1	5	JAMQTK010000059.1	5	NW_023458050.1	3	JAMXTM010005993.1	5	QZMM01332753.1 QZMM01003526.1 QZMM01124215.1 QZMM01281266.1	X	SOZM010132249.1 SOZM010048560.1 SOZM010091528.1 SOZM010060741.1	5
	FABP9	NW_023436188.1	5	JAMQTK010000079.1	5	NW_023455931.1	5	JAMXTM010000891.1	5	QZMM01291322.1	5	SOZM010004921.1	5
	GSDMA	NW_023436081.1	5	JAMQTK010000026.1	5	NW_023456908.1	0	JAMXTM010005937.1	5	QZMM01347780.1	5	SOZM010000065.1	0
	GSDMB	NW_023436081.1	5	JAMQTK010000026.1	5	NW_023456908.1	5	JAMXTM010005937.1	5	QZMM01024159.1	5	SOZM010000065.1	5
	GSDMC	NW_023436052.1	5	JAMQTK010001945.1	5	NW_023458035.1	5	JAMXTM010000300.1	5	QZMM01157587.1	X	SOZM010244792.1	X
	GSDMD	NW_023436087.1	0	JAMQTK010002352.1	5	NW_023454130.1	0	JAMXTM010000134.1	5	QZMM01228481.1	3	SOZM010008554.1	5
	MOGAT3	NW_023436195.1	5	JAMQTK010000019.1	5	NW_023454636.1	4	JAMXTM010005948.1	4	QZMM01311364.1	5	SOZM010007253.1	5
	SLURP1	NW_023436087.1	X	JAMQTK010002352.1	X	NW_023454130.1	X	JAMXTM010000134.1 JAMXTM010005859.1	X	QZMM01029954.1	5	SOZM010015272.1	3
	TCHHL1	NW_023436233.1	X	JAMQTK010002013.1	X	NW_023454669.1	X	JAMXTM010000746.1	X	QZMM01320808.1	X	SOZM010020578.1 SOZM010004078.1	X
